# Supplementary material for: Nicotinic Acetylcholine Receptor Subunit α7 Mediates Cigarette Smoke-Induced PD-L1 Expression in Human Bronchial Epithelial Cells
Source: Cancers (Basel). 2021 Oct 25;13(21):5345. doi: 10.3390/cancers13215345 (PMC8582493; doi:10.3390/cancers13215345)
Supplement: Supplementary file 1 [file cancers-13-05345-s001.zip]

Archive with 1 entries (1 files):
- cancers-1417260-supplementary-final2.pdf
